# Supplementary material for: Genome-wide association study of REM sleep behavior disorder identifies polygenic risk and brain expression effects
Source: Nat Commun. 2022 Dec 5;13:7496. doi: 10.1038/s41467-022-34732-5 (PMC9722930; doi:10.1038/s41467-022-34732-5)
Supplement: Supplementary file 4 — Supplementary Data 1-6 [file 41467_2022_34732_MOESM4_ESM.zip › Supplementary_Data_RBD/Supplementary_Data_2_colocSpec.xlsx]

## Sheet: ColumnDescriptions
Column name

## Sheet: Results
Study
