# Supplementary material for: Genome-wide association study of REM sleep behavior disorder identifies polygenic risk and brain expression effects
Source: Nat Commun. 2022 Dec 5;13:7496. doi: 10.1038/s41467-022-34732-5 (PMC9722930; doi:10.1038/s41467-022-34732-5)
Supplement: Supplementary file 4 — Supplementary Data 1-6 [file 41467_2022_34732_MOESM4_ESM.zip › Supplementary_Data_RBD/Supplementary_Data_5_SynucleinopathyLoci.xlsx]

## Sheet: synuc_GWAS_meta-5-comparisons
SNP	CHR	Position_hg19	MarkerName	Nearest_Gene	eQTL_Nominated_Gene	effect_allele	reference_allele	EffectAllele_Freq	beta_PD	se_PD	P_PD	iRBD_beta_adjusted	se_iRBD	P_iRBD	direction_iRBD	PDwRBD_beta_adjusted	se_PDwRBD	P_PDwRBD	direction_PDwRBD	metaRBD_beta_adjusted	se_metaRBD	P_metaRBD	direction_metaRBD	DLB_beta_adjusted	se_DLB	P_DLB	direction_DLB	PD-AAO_beta_adjusted	se_PD-AAO	P_PD-AAO	direction_PD-AAO
rs76763715	1	155205634	1:155205634	GBAP1	GBAP1	c	t	0.0047	0.7467	0.0765	1.59e-22	1.1787	0.346883	0.000678863	same	1.0066	0.185491	1.35e-06	same	1.0449	0.1636	1.683e-10	same	NA	NA	NA	NA	NA	NA	NA	NA
rs356182	4	90626111	4:90626111	SNCA	SNCA	a	g	0.6278	-0.2774	0.0105	3.89e-154	0.212309	0.0560226	0.000150834	different	-0.143372	0.0362832	8.4976e-05	same	-0.0383	0.0305	0.2089	same	0.042175	0.03917	0.281608	undetermined	0.6708	0.1227	4.567e-08	different
rs62053943	17	43744203	17:43744203	CRHR1	WNT3	t	c	0.1552	-0.27	0.0155	3.58e-68	-0.0819883	0.0729952	0.261352	undetermined	-0.209242	0.0585766	0.000273929	same	-0.1594	0.0457	0.0004849	same	-0.126893	0.0522907	0.0152377	same	0.0572	0.1815	0.7527	undetermined
rs117615688	17	43798308	17:43798308	CRHR1	WNT3	a	g	0.067	-0.2324	0.0288	6.71e-16	-0.317498	0.119099	0.00767984	same	-0.242715	0.0948351	0.00857304	same	-0.2717	0.0742	0.0002495	same	0.0305292	0.0711194	0.667682	undetermined	0.062	0.2945	0.8334	undetermined
rs75859381	6	133210361	6:133210361	RPS12		t	c	0.9673	-0.2207	0.0341	1.04e-10	-0.253684	0.137096	0.0642544	undetermined	-0.0983339	0.107592	0.366876	undetermined	-0.1575	0.0846	0.06269	undetermined	-0.296758	0.107227	0.00564778	same	0.187	0.4093	0.6477	undetermined
rs34311866	4	951947	4:951947	TMEM175	TMEM175	t	c	0.8065	-0.2126	0.012	9.98e-70	-0.245671	0.059804	3.99e-05	same	-0.181177	0.0423111	2.45e-05	same	-0.2027	0.0345	4.405e-09	same	-0.217246	0.0450222	1.4e-06	same	0.6416	0.1387	3.718e-06	different
rs873786	4	925376	4:925376	GAK	GAK	t	c	0.0988	-0.1731	0.0182	1.79e-21	-0.0214349	0.0825468	0.795119	undetermined	-0.157038	0.0610915	0.00883755	same	-0.109	0.0491	0.02637	same	-0.224376	0.062013	0.000296647	same	0.1969	0.2074	0.3425	undetermined
rs73038319	3	18361759	3:18361759	SATB1	SATB1	a	c	0.9592	-0.1693	0.0235	5.94e-13	-0.14411	0.128485	0.262026	undetermined	-0.0073778	0.0889823	0.933986	undetermined	-0.0517	0.0732	0.4797	undetermined	-0.0444952	0.100283	0.657269	undetermined	0.1844	0.2871	0.5207	undetermined
rs112485576	6	32578772	6:32578772	HLA-DRB5	HLA-DRB5	a	c	0.163	-0.1676	0.0153	6.96e-28	-0.105233	0.0797787	0.187148	undetermined	NA	NA	NA	NA	-0.0936	0.0419	0.02555	same	NA	NA	NA	NA	0.1405	0.1834	0.4437	undetermined
rs5019538	4	90636630	4:90636630	SNCA	SNCA	a	g	0.6792	-0.1565	0.0124	1.13e-36	0.288301	0.0581701	7.19e-07	different	-0.0552819	0.0377767	0.144598	undetermined	0.0466	0.0317	0.141	undetermined	NA	NA	NA	NA	0.4899	0.1207	4.964e-05	different
rs1867598	5	60137959	5:60137959	ELOVL7	ELOVL7	a	g	0.9019	-0.1554	0.0156	2.52e-23	-0.0719104	0.0824214	0.382951	undetermined	-0.163983	0.0571123	0.00481943	same	-0.1341	0.0469	0.004277	same	-0.0965004	0.0622678	0.121213	undetermined	0.4676	0.1849	0.01143	different
rs76949143	7	66009851	7:66009851	GS1-124K5.11	LINC00174	a	t	0.0507	-0.1432	0.0253	1.43e-08	-0.129974	0.118703	0.273538	undetermined	-0.242855	0.090976	0.00576747	same	-0.2011	0.0722	0.005356	same	NA	NA	NA	NA	-0.3129	0.3054	0.3056	undetermined
rs2251086	15	61997385	15:61997385	VPS13C		t	c	0.1417	-0.1186	0.0137	6.08e-18	-0.0835442	0.0710448	0.23962	undetermined	-0.0955993	0.0509719	0.0580504	undetermined	-0.0915	0.0414	0.02715	same	0.0935632	0.0519823	0.071884	undetermined	0.4569	0.1723	0.008025	different
rs10221156	16	52969426	16:52969426	CHD9	CYLD	a	g	0.0932	-0.1156	0.0179	1.08e-10	0.0123703	0.0807287	0.878215	undetermined	-0.0834298	0.0599899	0.160026	undetermined	-0.0493	0.0482	0.3054	undetermined	0.0860859	0.0632747	0.173685	undetermined	0.3456	0.2486	0.1644	undetermined
rs12456492	18	40673380	18:40673380	RIT2		a	g	0.6816	-0.0983	0.0099	3.8e-23	0.00902479	0.0512863	0.860319	undetermined	-0.14646	0.036582	6.97e-05	same	-0.094	0.0298	0.001593	same	0.0190218	0.0401081	0.63532	undetermined	0.0733	0.1199	0.5409	undetermined
rs10756907	9	17727065	9:17727065	SH3GL2	SH3GL2	a	g	0.7666	-0.0926	0.011	5.06e-17	0.0213917	0.0575025	0.709883	undetermined	-0.0550019	0.0411424	0.18312	undetermined	-0.0291	0.0335	0.3839	undetermined	-0.0484187	0.0435765	0.266474	undetermined	0.0536	0.1318	0.6839	undetermined
rs11950533	5	134199105	5:134199105	C5orf24	TXNDC15	a	c	0.102	-0.0916	0.0158	7.16e-09	-0.0392987	0.0836049	0.638317	undetermined	-0.140908	0.0606172	0.0180527	same	-0.1059	0.0491	0.03094	same	0.048733	0.0593476	0.41157	undetermined	0.1168	0.1927	0.5446	undetermined
rs6854006	4	77198054	4:77198054	FAM47E-STBD1	FAM47E	t	c	0.3632	-0.0912	0.0097	5.82e-21	-0.0720971	0.0490899	0.141921	undetermined	-0.0637743	0.0359176	0.0749938	undetermined	-0.0667	0.029	0.02144	same	-0.0443166	0.0387739	0.253063	undetermined	0.2947	0.1185	0.01288	different
rs4101061	4	77147969	4:77147969	FAM47E	FAM47E	a	g	0.7107	-0.0912	0.0102	4.97e-19	-0.0863716	0.0523874	0.099207	undetermined	-0.155422	0.0373211	3.63e-05	same	-0.1322	0.0304	1.371e-05	same	0.00720993	0.0407929	0.859712	undetermined	0.1096	0.1247	0.3797	undetermined
rs13294100	9	17579690	9:17579690	SH3GL2	SH3GL2	t	g	0.3422	-0.0859	0.01	8.72e-18	-0.0175903	0.0554535	0.751085	undetermined	-0.0472413	0.0367944	0.198157	undetermined	-0.0382	0.0307	0.2131	undetermined	-0.0762916	0.038827	0.0494236	same	0.069	0.1217	0.5707	undetermined
rs620513	8	16697593	8:16697593	FGF20		t	g	0.2682	-0.0856	0.0108	2.72e-15	0.0307929	0.0557329	0.5806	undetermined	-0.0965632	0.0402356	0.0156637	same	-0.0529	0.0326	0.1047	undetermined	-0.0236003	0.0413683	0.568345	undetermined	0.2697	0.1302	0.03832	different
rs11158026	14	55348869	14:55348869	GCH1	GCH1	t	c	0.3245	-0.0842	0.0102	1.66e-16	-0.116075	0.0541924	0.0322011	same	-0.0433557	0.0370799	0.241236	undetermined	-0.0665	0.0306	0.02967	same	-0.0456744	0.0394325	0.246745	undetermined	-0.036	0.1246	0.7729	undetermined
rs34025766	4	17968811	4:17968811	LCORL	DCAF16	a	t	0.1589	-0.0839	0.0133	2.87e-10	0.113123	0.0644773	0.07935	undetermined	-0.154794	0.0485554	0.00119978	same	-0.0578	0.0388	0.1359	undetermined	NA	NA	NA	NA	0.4092	0.1601	0.01057	different
rs10748818	10	104015279	10:104015279	GBF1	CUEDC2	a	g	0.8514	-0.079	0.013	1.05e-09	0.0831834	0.0702505	0.236374	undetermined	0.0115515	0.0491742	0.814058	undetermined	0.0351	0.0403	0.3835	undetermined	-0.0473701	0.0517608	0.360085	undetermined	-0.1627	0.1595	0.3076	undetermined
rs850738	17	42434630	17:42434630	FAM171A2	GRN	a	g	0.6056	-0.071	0.0105	1.29e-11	-0.00668766	0.0516635	0.897004	undetermined	-0.106696	0.0356237	0.00280704	same	-0.0745	0.0293	0.01111	same	-0.0270313	0.0379438	0.476232	undetermined	0.2039	0.1358	0.1332	undetermined
rs11578699	1	171719769	1:171719769	VAMP4	VAMP4	t	c	0.1949	-0.0704	0.012	4.47e-09	0.0666568	0.057679	0.247824	undetermined	0.0260402	0.0432311	0.54788	undetermined	0.0406	0.0346	0.24	undetermined	NA	NA	NA	NA	0.0131	0.1485	0.9298	undetermined
rs55818311	19	2341047	19:2341047	SPPL2B		t	c	0.6937	-0.0696	0.0111	4.18e-10	-0.0880506	0.0544193	0.105662	undetermined	-0.0100726	0.0401143	0.80184	undetermined	-0.0375	0.0323	0.2452	undetermined	0.0187762	0.0395156	0.634681	undetermined	0.188	0.1301	0.1484	undetermined
rs2042477	2	96000943	2:96000943	KCNIP3	KCNIP3	a	t	0.2422	-0.0657	0.0116	1.38e-08	-0.0438017	0.0569806	0.442064	undetermined	-0.108534	0.042401	0.00982172	same	-0.0855	0.034	0.01199	same	NA	NA	NA	NA	0.0812	0.1437	0.572	undetermined
rs2904880	16	28944396	16:28944396	CD19	NFATC2IP	c	g	0.3094	-0.065	0.0106	7.87e-10	-0.0573755	0.0540378	0.288341	undetermined	-0.0799394	0.0393279	0.0411446	same	-0.0721	0.0318	0.02331	same	-0.0596661	0.0400718	0.136491	undetermined	NA	NA	NA	NA
rs12283611	11	83487277	11:83487277	DLG2		a	c	0.4148	-0.0645	0.0102	2.61e-10	0.0816523	0.0503226	0.10468	undetermined	-0.0505505	0.0357293	0.156567	undetermined	-0.0062	0.0291	0.8303	undetermined	0.0202633	0.0377959	0.591852	undetermined	0.0668	0.1166	0.5667	undetermined
rs62333164	4	170583157	4:170583157	CLCN3	NEK1	a	g	0.3264	-0.0638	0.01	2e-10	0.0486931	0.0510015	0.339711	undetermined	-0.0115736	0.0368733	0.753478	undetermined	0.0091	0.0299	0.7604	undetermined	-0.0541817	0.0395759	0.170982	undetermined	0.2187	0.1249	0.08008	undetermined
rs9261484	6	30108683	6:30108683	TRIM40	TRIM40	t	c	0.2451	-0.0635	0.0112	1.62e-08	0.0465705	0.0549403	0.396629	undetermined	-0.114582	0.0406822	0.00447998	same	-0.0575	0.0327	0.07856	undetermined	NA	NA	NA	NA	0.2266	0.1424	0.1115	undetermined
rs11707416	3	151108965	3:151108965	MED12L		a	t	0.3672	-0.0627	0.0097	1.13e-10	-0.0147913	0.0491139	0.763291	undetermined	-0.0449425	0.0358931	0.209687	undetermined	-0.0344	0.029	0.2346	undetermined	-0.0359391	0.0379881	0.344114	undetermined	0.1926	0.1203	0.1093	undetermined
rs11658976	17	44866805	17:44866805	WNT3	WNT3	a	g	0.5802	-0.0624	0.0113	3.52e-08	-0.028286	0.0528389	0.592425	undetermined	-0.0183973	0.0375817	0.624643	undetermined	-0.0217	0.0306	0.4782	undetermined	-0.0646916	0.0380709	0.0892569	undetermined	-0.1142	0.1278	0.3718	undetermined
rs1450522	3	161077630	3:161077630	SPTSSB	NMD3	a	g	0.6742	-0.0616	0.0099	5.01e-10	0.0907501	0.0509292	0.0747672	undetermined	-0.053862	0.0367952	0.144302	undetermined	-0.0043	0.0298	0.8863	undetermined	-0.0891824	0.0397355	0.0248091	same	0.0586	0.1208	0.6276	undetermined
rs6476434	9	34046391	9:34046391	UBAP2	PRSS3	t	c	0.7336	-0.0615	0.0106	6.58e-09	-0.0616408	0.0546286	0.259167	undetermined	-0.057572	0.0390769	0.142179	undetermined	-0.0589	0.0318	0.06363	undetermined	-0.017948	0.0410816	0.662271	undetermined	0.0035	0.1285	0.9783	undetermined
rs2086641	8	130901909	8:130901909	FAM49B		t	c	0.7225	-0.0605	0.0107	1.81e-08	-0.0834116	0.0533682	0.118065	undetermined	-0.0189504	0.0388619	0.626232	undetermined	-0.0413	0.0314	0.1888	undetermined	NA	NA	NA	NA	0.0759	0.1397	0.5873	undetermined
rs8087969	18	48683589	18:48683589	MEX3C	MEX3C	t	g	0.5496	-0.0578	0.0102	1.41e-08	-0.0471174	0.047798	0.324251	undetermined	-0.0392493	0.0350202	0.262598	undetermined	-0.042	0.0282	0.1371	undetermined	-0.0175648	0.037137	0.636238	undetermined	0.1036	0.1413	0.4636	undetermined
rs12600861	17	7355621	17:7355621	CHRNB1	CHRNB1	a	c	0.6484	-0.0565	0.0099	1.01e-08	-0.0210876	0.0508507	0.678364	undetermined	-0.0719956	0.0358223	0.0450567	same	-0.0551	0.0293	0.05985	undetermined	-0.00874168	0.0387244	0.821311	undetermined	0.0891	0.1191	0.4543	undetermined
rs7134559	12	46419086	12:46419086	SCAF11		t	c	0.404	-0.0539	0.0098	3.96e-08	0.0420235	0.0491149	0.392211	undetermined	0.0229493	0.0360514	0.524672	undetermined	0.0296	0.0291	0.308	undetermined	-0.0326038	0.0378264	0.388719	undetermined	0.1185	0.1174	0.3132	undetermined
rs12147950	14	37989270	14:37989270	MIPOL1		t	c	0.4376	-0.0529	0.0096	3.54e-08	-0.0436346	0.0494022	0.3771	undetermined	-0.034065	0.0348712	0.328297	undetermined	-0.0372	0.0285	0.1911	undetermined	0.00183831	0.0374374	0.960936	undetermined	0.1647	0.1176	0.1615	undetermined
rs1941685	18	31304318	18:31304318	ASXL3		t	g	0.4983	0.0531	0.0094	1.69e-08	-0.023179	0.0480395	0.629451	undetermined	-0.0445019	0.0346414	0.198846	undetermined	0.0213	0.0281	0.4474	undetermined	0.033309	0.0368733	0.366304	undetermined	-0.148	0.1155	0.2	undetermined
rs2280104	8	22525980	8:22525980	BIN3	BIN3	t	c	0.3604	0.0556	0.0098	1.16e-08	0.0211805	0.0507869	0.676645	undetermined	0.0926392	0.035969	0.0102804	same	0.0688	0.0294	0.01914	same	0.0271871	0.0390392	0.486128	undetermined	-0.2173	0.1196	0.06939	undetermined
rs6500328	16	50736656	16:50736656	NOD2	NOD2	a	g	0.5985	0.0586	0.0097	1.82e-09	-0.0332626	0.0489007	0.496372	undetermined	0.0266211	0.0353734	0.451378	undetermined	0.0061	0.0287	0.8328	undetermined	0.00152216	0.0377448	0.967838	undetermined	0.1353	0.1249	0.2788	undetermined
rs11610045	12	133063768	12:133063768	FBRSL1	FBRSL1	a	g	0.4896	0.0601	0.0094	1.77e-10	-0.0255886	0.0488371	0.600308	undetermined	-0.0733268	0.0347302	0.0347167	undetermined	0.0401	0.0283	0.1565	undetermined	0.0290538	0.0374149	0.437436	undetermined	0.161	0.1143	0.1587	undetermined
rs979812	14	88464264	14:88464264	GALC	GALC	t	g	0.4421	0.061	0.0093	6.19e-11	-0.0304787	0.0480552	0.525922	undetermined	0.0911993	0.0348262	0.0089142	same	0.0493	0.0282	0.08042	undetermined	0.0434809	0.0370843	0.240981	undetermined	-0.0908	0.1144	0.4275	undetermined
rs9568188	13	49927732	13:49927732	CAB39L	CAB39L	t	c	0.7397	0.0617	0.0108	1.15e-08	-0.0875553	0.0541809	0.106098	undetermined	0.00385521	0.0392634	0.921762	undetermined	-0.0276	0.0318	0.385	undetermined	NA	NA	NA	NA	-0.2552	0.1311	0.05163	undetermined
rs26431	5	102365794	5:102365794	PAM	PAM	c	g	0.7025	0.0621	0.0103	1.57e-09	0.0397607	0.0531093	0.454063	undetermined	0.0361946	0.0380729	0.340736	undetermined	0.0374	0.0309	0.2267	undetermined	-0.0420916	0.0406947	0.300989	undetermined	-0.0082	0.1253	0.9476	undetermined
rs6825004	4	77110365	4:77110365	SCARB2	SCARB2	c	g	0.6912	0.0622	0.0102	1.17e-09	-0.101852	0.0508431	0.0451487	different	0.0334305	0.0377541	0.375004	undetermined	-0.0147	0.0303	0.6288	undetermined	0.149782	0.0406853	0.000231887	same	-0.2768	0.1261	0.02822	different
rs6497339	16	19277493	16:19277493	SYT17	SYT17	a	t	0.4536	0.063	0.0095	2.76e-11	0.0982925	0.0642653	0.126145	undetermined	0.102267	0.0350391	0.00354048	same	0.1014	0.0308	0.0009853	same	NA	NA	NA	NA	-0.2356	0.119	0.0478	different
rs2269906	17	42294337	17:42294337	UBTF	UBTF	a	c	0.6531	0.0631	0.0102	6.24e-10	-0.0375081	0.0503316	0.456139	undetermined	0.10488	0.0369932	0.00436922	same	0.0549	0.0298	0.06531	undetermined	-0.0297627	0.0389519	0.444824	undetermined	-0.0062	0.1314	0.9622	undetermined
rs12497850	3	48748989	3:48748989	IP6K2	IP6K2	t	g	0.6476	0.0636	0.0099	1.36e-10	0.00184137	0.0497476	0.970474	undetermined	0.0656118	0.0368022	0.073726	undetermined	0.0431	0.0296	0.1456	undetermined	-0.00568382	0.038592	0.882982	undetermined	-0.1409	0.1198	0.2395	undetermined
rs12951632	17	40741013	17:40741013	RETREG3	RETREG3	t	c	0.7349	0.0642	0.0106	1.4e-09	0.0579841	0.0539053	0.282076	undetermined	0.147898	0.0406635	0.000234834	same	0.1153	0.0325	0.0003832	same	-0.0448108	0.0416914	0.282451	undetermined	-0.1471	0.1305	0.2594	undetermined
rs6658353	1	161469054	1:161469054	FCGR2A	FCGR2A	c	g	0.5011	0.065	0.0094	6.1e-12	-0.14676	0.0489955	0.00274115	different	0.0358902	0.0350352	0.305572	undetermined	-0.0259	0.0285	0.3633	undetermined	-0.00412449	0.0372246	0.91178	undetermined	-0.1493	0.1151	0.1946	undetermined
rs12528068	6	72487762	6:72487762	RIMS1		t	c	0.2844	0.0657	0.0103	1.63e-10	-0.0156732	0.0532426	0.768473	undetermined	0.0229589	0.038256	0.54899	undetermined	0.0098	0.0311	0.7523	undetermined	-0.0151553	0.0420867	0.71878	undetermined	-0.0483	0.1257	0.7006	undetermined
rs6808178	3	28705690	3:28705690	LINC00693		t	c	0.3794	0.0658	0.0096	8.09e-12	0.011931	0.0502698	0.812394	undetermined	-0.00773648	0.0357489	0.828616	undetermined	-0.0011	0.0291	0.969	undetermined	0.0510828	0.039034	0.190608	undetermined	0.0647	0.1186	0.5854	undetermined
rs3104783	16	52636242	16:52636242	CASC16	CYLD	a	c	0.4343	0.0668	0.0094	1.29e-12	-0.133722	0.0498689	0.00732974	different	-0.0277054	0.0352079	0.431051	undetermined	-0.063	0.0288	0.02857	different	0.00187824	0.0375513	0.960134	undetermined	-0.0756	0.1161	0.5145	undetermined
rs4771268	13	97865021	13:97865021	MBNL2		t	c	0.2295	0.0675	0.0112	1.45e-09	0.0415868	0.0572405	0.467515	undetermined	0.101763	0.0406507	0.0129846	same	0.0816	0.0331	0.01383	same	0.0359268	0.0441229	0.415538	undetermined	-0.0972	0.1353	0.4724	undetermined
rs11683001	2	102396963	2:102396963	MAP4K4	MAP4K4	a	t	0.337	0.0705	0.0098	8.04e-13	-0.0185461	0.0508933	0.71555	undetermined	0.0936724	0.0362232	0.0100068	same	0.0559	0.0295	0.05802	undetermined	0.0286166	0.0398314	0.472525	undetermined	-0.1689	0.1216	0.1648	undetermined
rs3742785	14	75373034	14:75373034	RPS6KL1	RPS6KL1	a	c	0.7866	0.0707	0.0118	1.92e-09	-0.0761183	0.0577716	0.187647	undetermined	0.069766	0.0428851	0.101662	undetermined	0.0179	0.0344	0.6024	undetermined	NA	NA	NA	NA	0.2023	0.1482	0.1723	undetermined
rs2248244	21	38852361	21:38852361	DYRK1A	DYRK1A	a	g	0.2828	0.0714	0.0107	2.74e-11	0.0904691	0.0532615	0.0893979	undetermined	-0.0706564	0.039633	0.0731613	undetermined	-0.0132	0.0318	0.6772	undetermined	0.0694234	0.0416622	0.0956519	undetermined	-0.2692	0.137	0.0495	different
rs997368	6	112243291	6:112243291	FYN		a	g	0.8049	0.0714	0.0119	1.84e-09	-0.123978	0.0575726	0.0312851	different	0.116656	0.0449821	0.0087358	same	0.0254	0.0354	0.4729	undetermined	NA	NA	NA	NA	-0.0128	0.1482	0.9314	undetermined
rs896435	10	15557406	10:15557406	ITGA8	ITGA8	t	c	0.6892	0.0735	0.0101	3.41e-13	0.0327194	0.0527118	0.534782	undetermined	0.0267183	0.0371403	0.471234	undetermined	0.0287	0.0304	0.3444	undetermined	0.0426278	0.0400959	0.287718	undetermined	-0.1541	0.1235	0.2122	undetermined
rs666463	17	76425480	17:76425480	DNAH17	DNAH17	a	t	0.8328	0.076	0.0128	3.2e-09	0.0551415	0.064683	0.393943	undetermined	0.0777556	0.0476081	0.0997436	undetermined	0.0698	0.0383	0.06865	undetermined	-0.0498848	0.0488811	0.307439	undetermined	-0.4899	0.1561	0.001699	different
rs72840788	10	121415685	10:121415685	BAG3	BAG3	a	g	0.2155	0.0763	0.0113	1.57e-11	0.0873351	0.0583955	0.134764	undetermined	0.114266	0.041336	0.00615891	same	0.1053	0.0337	0.001806	same	0.0664336	0.0447703	0.137826	undetermined	0.0821	0.1372	0.5499	undetermined
rs77351827	20	6006041	20:6006041	CRLS1		t	c	0.1275	0.0802	0.0139	8.87e-09	-0.0999648	0.0753633	0.184694	undetermined	0.0983693	0.0506703	0.0546904	undetermined	0.0366	0.042	0.3838	undetermined	-0.00446495	0.0570217	0.937589	undetermined	-0.3352	0.1732	0.05288	undetermined
rs57891859	2	135464616	2:135464616	TMEM163	TMEM163	a	g	0.7185	0.0807	0.0107	4.55e-14	-0.115559	0.0629385	0.0663476	undetermined	0.0492561	0.0399361	0.21596	undetermined	0.0019	0.0337	0.954	undetermined	0.0443511	0.0414304	0.284395	undetermined	0.2463	0.132	0.06211	undetermined
rs61169879	17	59917366	17:59917366	BRIP1	MED13	t	c	0.1641	0.082	0.0134	9.28e-10	0.140401	0.0650442	0.0308858	same	0.121589	0.0458552	0.0087671	same	0.1278	0.0375	0.0006474	same	-0.0143403	0.0508007	0.777717	undetermined	-0.1622	0.1795	0.3663	undetermined
rs4653767	1	226916078	1:226916078	ITPKB	ITPKB	t	c	0.7196	0.0833	0.0104	1.38e-15	-0.0786944	0.0522184	0.131804	undetermined	0.0229859	0.0388094	0.553061	undetermined	-0.0132	0.0311	0.6719	undetermined	-0.00182833	0.0411138	0.964622	undetermined	-0.1484	0.1275	0.2442	undetermined
rs4140646	6	27738801	6:27738801	LOC100131289	TXNDC15	a	g	0.2081	0.0833	0.0121	5.62e-12	-0.133847	0.0589888	0.0232667	different	0.0766732	0.0416931	0.0675741	undetermined	0.0065	0.034	0.8477	undetermined	NA	NA	NA	NA	-0.2173	0.1479	0.1417	undetermined
rs55961674	3	122196892	3:122196892	KPNA1	KPNA1	t	c	0.1722	0.0861	0.0126	9.98e-12	0.0852982	0.061548	0.165783	undetermined	0.0605818	0.0467214	0.197281	undetermined	0.0696	0.0372	0.06138	undetermined	0.0958918	0.0499599	0.0549305	undetermined	0.0072	0.1558	0.963	undetermined
rs7938782	11	10558777	11:10558777	RNF141	RNF141	a	g	0.8776	0.087	0.0145	2.12e-09	0.0583792	0.0700234	0.404444	undetermined	0.119597	0.054976	0.0273738	same	0.0963	0.0432	0.02602	same	NA	NA	NA	NA	-0.2384	0.1815	0.189	undetermined
rs13117519	4	114369065	4:114369065	CAMK2D	CAMK2D	t	c	0.1744	0.0875	0.0123	9.82e-13	-0.0312801	0.0656858	0.633926	undetermined	0.0972175	0.0456471	0.0347938	same	0.0554	0.0375	0.1396	undetermined	-0.0634873	0.0497611	0.202008	undetermined	-0.2587	0.1509	0.08648	undetermined
rs11150601	16	30977799	16:30977799	SETD1A	SETD1A	a	g	0.6442	0.0907	0.0099	5.12e-20	-0.0288938	0.0506938	0.568701	undetermined	0.0867659	0.0362511	0.0162702	same	0.0476	0.0295	0.1062	undetermined	0.111964	0.0388077	0.00391295	same	-0.2178	0.1213	0.07251	undetermined
rs1293298	8	11712443	8:11712443	CTSB	CTSB	a	c	0.7444	0.093	0.0114	3.99e-16	0.0941121	0.0611706	0.123921	undetermined	0.134402	0.041858	0.00118097	same	0.1216	0.0345	0.0004336	same	-0.00940563	0.041875	0.822264	undetermined	-0.279	0.1435	0.0519	undetermined
rs199351	7	23300049	7:23300049	GPNMB	GPNMB	a	c	0.5939	0.1016	0.0096	5.25e-26	0.00422575	0.0483667	0.930378	undetermined	0.122121	0.0356618	0.000585317	same	0.0806	0.0287	0.004984	same	0.0390985	0.0378865	0.302078	undetermined	-0.1409	0.1185	0.2346	undetermined
rs4698412	4	15737348	4:15737348	BST1	BST1	a	g	0.5529	0.1035	0.0094	2.06e-28	0.0265176	0.0474058	0.575905	undetermined	0.0958478	0.0349013	0.00593442	same	0.0715	0.0281	0.01098	same	-0.00358357	0.0366681	0.922047	undetermined	-0.4799	0.1151	3.04e-05	different
rs823118	1	205723572	1:205723572	NUCKS1	NUCKS1	t	c	0.566	0.1066	0.0094	1.11e-29	0.0113931	0.0482911	0.81349	undetermined	0.0469527	0.0349106	0.178241	undetermined	0.0347	0.0283	0.2194	undetermined	0.0495884	0.0367893	0.177692	undetermined	-0.1505	0.1161	0.1946	undetermined
rs3802920	11	133787001	11:133787001	IGSF9B	IGSF9B	t	g	0.2054	0.1073	0.0117	6.26e-20	0.0649664	0.0564448	0.249743	undetermined	-0.0524554	0.0437066	0.22787	undetermined	-0.0084	0.0346	0.807	undetermined	NA	NA	NA	NA	-0.092	0.1442	0.5235	undetermined
rs76116224	2	18147848	2:18147848	KCNS3		a	t	0.9042	0.1104	0.0194	1.27e-08	-0.018468	0.0867622	0.831438	undetermined	0.0524773	0.064176	0.410691	undetermined	0.0274	0.0516	0.5955	undetermined	-0.0585707	0.0634928	0.356255	undetermined	-0.4123	0.2539	0.1045	undetermined
rs10797576	1	232664611	1:232664611	SIPA1L2		t	c	0.1403	0.1114	0.0133	6.84e-17	0.188748	0.0652047	0.00379529	same	0.140514	0.0484456	0.00423849	same	0.1577	0.0389	5.023e-05	same	0.0682379	0.0539865	0.20626	undetermined	-0.2622	0.1637	0.1091	undetermined
rs11557080	1	205737739	1:205737739	RAB29	RAB29	a	g	0.1389	0.1315	0.0135	2.5e-22	0.108541	0.0689385	0.115381	undetermined	0.0790131	0.0501673	0.118309	undetermined	0.0892	0.0406	0.02781	same	0.0326511	0.054369	0.548178	undetermined	-0.0353	0.1632	0.8288	undetermined
rs76904798	12	40614434	12:40614434	LRRK2	LRRK2	t	c	0.1444	0.1439	0.013	1.52e-28	-0.0016566	0.0681902	0.980618	undetermined	0.0793658	0.048721	0.106194	undetermined	0.052	0.0396	0.1898	undetermined	-0.0248133	0.053733	0.644237	undetermined	-0.2058	0.1585	0.1942	undetermined
rs10847864	12	123326598	12:123326598	HIP1R	HIP1R	t	g	0.364	0.1478	0.0115	1.47e-37	-0.0502641	0.0609016	0.409182	undetermined	0.0405919	0.0385526	0.293151	undetermined	0.0146	0.0326	0.654	undetermined	NA	NA	NA	NA	-0.4872	0.1217	6.23e-05	different
rs10513789	3	182760073	3:182760073	MCCC1	MCCC1	t	g	0.8112	0.1485	0.0121	1.22e-34	-0.00289392	0.0609407	0.962125	undetermined	0.132532	0.0453277	0.00306168	same	0.0843	0.0364	0.02046	same	0.000677229	0.046427	0.988362	undetermined	-0.4329	0.1508	0.004086	different
rs1474055	2	169110394	2:169110394	STK39	STK39	t	c	0.1312	0.1796	0.0137	2.54e-39	-0.0250466	0.0749618	0.738285	undetermined	0.273117	0.0485369	4.33e-08	same	0.185	0.0407	5.579e-06	same	-0.0267517	0.0558539	0.63197	undetermined	-0.0956	0.1649	0.5619	undetermined
rs114138760	1	154898185	1:154898185	PMVK		c	g	0.0112	0.2812	0.0478	4.19e-09	-0.185888	0.277492	0.50293	undetermined	0.153208	0.161757	0.353762	undetermined	0.0672	0.1397	0.6306	undetermined	-0.0263768	0.170228	0.876862	undetermined	0.2172	0.5522	0.6941	undetermined
rs117896735	10	121536327	10:121536327	INPP5F	SEC23IP	a	g	0.0166	0.4354	0.0394	2.36e-28	0.450979	0.203681	0.0268186	same	0.63273	0.115498	4.04e-07	same	0.5885	0.1005	4.696e-09	same	-0.00715353	0.15577	0.963373	undetermined	-0.9741	0.4349	0.0251	different
rs35749011	1	155135036	1:155135036	KRTCAP2		a	g	0.0169	0.6068	0.0342	1.72e-70	0.718937	0.177486	5.11e-05	same	0.682983	0.115603	6.41e-08	same	0.6937	0.0969	7.994e-13	same	1.02435	0.149042	6.29e-12	same	-0.7636	0.3538	0.0309	different
rs34637584	12	40734202	12:40734202	LRRK2	LRRK2	a	g	0.0015	2.4289	0.0937	3.61e-148	No iRBD carriers	NA	NA	undetermined	NA	0.322491	0.000421909	NA	NA	NA	NA	NA	NA	NA	NA	NA	NA	NA	NA	NA
Remaining DLB GWAS Loci
rs7680557	4	90763360	4:90763360	SNCA	SNCA-AS1	a	c	0.5069	0.0197	0.0093	0.03468	0.390466	0.0488503	1.31583e-15	same	0.13232	0.0347823	0.000139411	same	0.2192	0.0283	1.033e-14	same	0.240262	0.0371284	9.72911e-11	same	-0.1178	0.1138	0.3009	undetermined
rs6733839	2	127892810	2:127892810	BIN1		t	c	0.3867	0.0297	0.0104	0.004284	-0.0259678	0.0540367	0.630831	undetermined	0.0270473	0.0360231	0.453136	undetermined	0.0107	0.03	0.7202	undetermined	0.22653	0.0385412	4.16037e-09	same	-0.0139	0.1289	0.9144	undetermined
rs769449	19	45410002	19:45410002	APOE		a	g	0.1118	-0.0205	0.0154	0.1828	0.0323922	0.0858535	0.705954	undetermined	-0.0318707	0.0561318	0.568751	undetermined	-0.0126	0.047	0.7881	undetermined	0.902123	0.0538205	4.65376e-63	undetermined	-0.7272	0.1867	9.788e-05	same

## Sheet: read_me
KEY
All variants presented are PD GWAS-significant from the latest study (Nalls et. al. 2019), except for the bottom 3, labeled "remaining DLB variants."
Green highlight	indicates variants nominated by PD AAO GWAS (Blauwendraat et. al. 2018)
Bold border	indicates RBD variants nominated by this GWAS meta-analysis.
Italic text	indicates DLB variants nominated by the latest GWAS (Chia et. al. 2021)
COLUMN INTERPRETATION
_beta_adjusted	means that if the effect allele in any summary statistics were different than that indicated in the effect_allele column, the beta value was flipped to match.
direction_	compares the summary statistics for each subsequent study (iRBD, PD+pRBD, RBD meta-analysis, and DLB) to the PD GWAS. "Undetermined" indicates the confidence interval for that site crosses 0, so we did not make a call.
ABBREVIATIONS
SNP = single nucleotide polymorphism
CHR = chromosome
eQTL = expression quantitative trait loci
se = standard error
PD = Parkinson's disease
iRBD = isolated REM sleep behavior disorder
PDwRBD = PD + pRBD = Parkinson's disease with probable RBD
DLB = dementia with Lewy bodies
